# Supplementary material for: Autophagy-mediated apoptosis eliminates aneuploid cells in a mouse model of chromosome mosaicism
Source: Nat Commun. 2020 Jun 11;11:2958. doi: 10.1038/s41467-020-16796-3 (PMC7290028; doi:10.1038/s41467-020-16796-3)
Supplement: Supplementary file 9 — Source Data [file 41467_2020_16796_MOESM9_ESM.xlsx]

## Sheet: Figure 1 - % non-red cells
Fig. 1c					Fig. 1f
Diploid-Diploid (EPI)	Diploid-Aneuploid (EPI)	Diploid-Diploid (PE)	Diploid-Aneuploid (PE)		Diploid-Diploid (EPI)	Diploid-Aneuploid (EPI)	Diploid-Diploid (PE)	Diploid-Aneuploid (PE)
100	0	100	70.9677		51.4286	0	100	0
68.4211	30.7692	15.528	46.9799		100	0	64.5714	0
100	0	77.2727	100		30.4348	0	45.3704	0
100	19.7802	34.7222	25.2101		0	0	0	0
100	0	83.3333	0		51	0	0	0
0	0	66.9565	42.5197		50.8065	0	0	57.554
58.8235	0	98.7097	22.5225		66.2791	100		100
0	0	0	0			0		20.0743
82.2222	100	100	100			0
100	52.8169	52.4823	0			85.7143
100	16.4835	48.6692	54.0881			0
0	100	80	100			0
100	100	64.486	58.1006			89.6226
46.6258	0	65.4321	53.3333			0
58.6957	0	100	0
0	0	51.7857	0
100	75	100	0
26.1084	57.7181	84.8	38.1818
80.7087	23.2	58.9286	14.7239
100		100
41.5094		0

## Sheet: Figure 3
Fig. 3a			Fig. 3b			Fig. 3c			Fig. 3d
Diplid-Diploid (total number of EPI cells)	Diploid-Aneuploid (total number of EPI cells)		Diplid-Diploid (total number of EPI cells)	Diploid-Aneuploid (total number of EPI cells)		Diplid-Diploid (total number of EPI cells)	Diploid-Aneuploid (total number of EPI cells)		Diplid-Diploid (number of red EPI cells)	Diplid-Diploid (number of red EPI ph3+ cells)	Diploid-Aneuploid (number of red EPI cells)	Diplid-Aneuploid (number of red EPI ph3+ cells)
116	127		50	40		113	130		18	0	23	7
171	117		48	31		184	152		3	0	72	13
101	25		91	63		130	106		28	5	18	1
68	91		45	68		100	216		54	11	13	8
54	72		82	104		124			36	13	13	2
81	46		85	177		86			2	0	8	4
68	43		73	78					8	0	20	3
78	79		65	13					18	1	8	3
135	84		145	73					3	1	42	18
113	142		65	62					7	1	35	15
181	182		64	77					11	4	10	4
108	190		36	30					4	1	29	9
109	159		58	56					25	5	32	14
163	141		48	68							42	11
92	38		13	79							54	21
110	38		50	40							8	0
164	52		52	76							11	5
203	149		50	17							12	6
254	125		250	46							9	1
108			100	41							53	9
159			34	110							34	14
			57	56
			55	25
			72	113
			45	56
			39	126
				48
				22
				112
				54

## Sheet: Figure 4 -puncta per cell
Fig. 4b			Fig. 4c			Fig. 4d			Fig. 4e
DMSO	MG132		Diploid	Aneuploid		Diploid	Aneuploid		dsGFP	dsMad2
0.595238	3.92593		0	3.75		0.533333	0.105263		2.02247	2.2314
0.4375	5.29412		4.36364	4.61538		0.471698	1.16471		0.267857	3.4
0.25	1.83333		1.05882	6		0.111111	1.44231		1.6318	2.5
1.26316	1.33333		4.19231	5.18182		0	0.83908		1.01695	0.373444
3.16667	2.8		1.5	1.22857		0.346774	4.14286		0.841121	0.72
	4.5		3.17391	7.28571		0	4		0	3.5
	1.79167		3.75	3.375		1.05263	0.724771		0.178571	2.5
	1.61017		2.71429	7		1.27434	2.61728		0.481283	0.139535
			2.25	4.5		1.32432	2.04762		0.262009	2.78226
			1.88889	4.61538		2.2087	1.21951		0.5	3.3
			2	3.625		0.332023	2.84		1.47541	3.5
			2	1.91667		1.02752	1.97143			0
			1.42857	8		0.142857	2.57658
			3.28571	4.625		1.14286	1.46903
			4.36364	3.5		1.7234	0.969697
			3.27273	2		2.06875	1.04167
				1.90909		1.86029	1.84293
						0.494845	2.96471

## Sheet: Figure 5 -number of dying cells
Fig. 5a					Fig. 5b					Fig. 5c
Diploid-DMSO	Diploid-BafA1	Aneuploid-DMSO	Aneuploid-BafA1		Diploid-control si	Diploid-atg5 si	Aneuploid-control si	Aneuploid-atg5 si		Diploid-DMSO	Diploid-Rapa	Aneuploid-DMSO	Aneuploid-Rapa
6	8	0	3		2	2	3	0		3	3	4	5
2	3	6	4		2	0	2	1		4	1	5	9
2	3	3	0		0	0	3	2		5	3	4	9
2	2	5	2		0	2	3	2		1	3	7	4
2	6	2	2		3	2	2	2		4	3	7	8
8	2	8	1		2	0	0	2		5	4	6	9
2	1	6	4		1	1	0	2		5	5	5	3
2	3	7	2		0	2	2	0		4	2	6	4
3	4	7	1		1	3	4	2		4	3	8	10
5	4	7	2		2	2	4	1		2	4	2	3
6	3	4	2		3	1	6	1		1	0	4	0
5	4	5	2		5	2	6	2		2	1	3	3
6	4	3	3		5	3	7	0		1	2		4
5	3	8	7		3	3	5	3		2	2		4
3	4	6	5		3	3	3	3		0	1		4
3	2	6	10		2	3	3	0
3	2	5	6		2	2	3	1
3	2	5	6		3	5	3	4
4	4	7	4		0	2	3	3
3	2	7	1		2	3	4	2
6	2	7	5			2	2	3
3	1	3	2					2
3	2	6	4					3
5		4	5					3
3								3
2								3
								1

## Sheet: Figure 6
Fig. 6a (puncta per cell)			Fig.6d (number of organised structures/total ICMs embedded)				Fig.6e (total EPI cells)
Diploid	Aneuploid		Diploid	Aneuploid	Aneuploid BafA1		Diploid	Aneuploid	Aneuploid BafA1
0.153846	0.176471		22.2222	10	11.1111		56	29	80
0	0.0350877		22.2222	10	20		78	75	76
0	0.404762		37.5	18.75	50		139	46	46
0	0.0909091						127	31	49
0	0						35	25	54
0	0						128	10	41
0	0						176	21	77
0	0.115385						34	65	73
0.020202	0						86	16	67
0	0						52	34
0	2.2						27
0.464286	0						22
0.857143	1						59
0	1						63
0.5	2.1						39
1.44444	2.4						27
0	2.2						69
0.25	2.3						29
0
0.5
0.8
0
0
0
0.166667

## Sheet: Figure 7
Fig. 7a (Ct values)							Fig. 7b (number of dying cells)					Fig. 7c (puncta/cell)
Gene	Diploid (gene)	Aneuploid (gene)	Diploid (gapdh)	Aneuploid (gapdh)			Diploid-control si	Diploid-p53 si	Aneuploid-control si	Aneuploid-p53 si		Diploid-control si	Diploid-p53 si	Aneuploid-control si	Aneuploid-p53 si
p53	29.8189	29.3881	23.5618	23.6174			0	0	10	3		1.62963	1.51807	12.8333	2.3
p53	29.8629	29.8769	26.4746	26.9271			1	3	5	3		2.75641	1.71795	9	0.5
p53	29.4763	30.0566	22.8165	23.6426			1	5	4	4		4.13115	0.52459	3	0.857143
p53	31.7856	31.4975	24.7862	25.0007			3	1	2	1		2.78333	0.645161	5.5	2.26316
							7	2	9	2		1.81967	2.375	1.61905	1.76
cyclin G1	26.9874	26.436	23.5618	23.6174			2	0	5	5		3.09302	1.26923	3.5	0.928571
cyclin G1	27.9015	27.1804	22.7371	22.7491			2	2	5	4		1.18519	1.81818	0.692308	1.15789
cyclin G1	28.3532	27.921	22.8165	23.6426			6	0	8	3		3.01754	3.41667	2.28571	2
cyclin G1	28.536	28.2096	24.7862	25.0007			3	0	2	3		4.58824	0.918919	0.75	3
							4	3	3	4		0.553846	1.66667	8.42857	3.88235
p21	25.3217	25.3075	23.5618	23.6174			2	1	1	2		2.86667	4.1	7.66667	4.16667
p21	27.9993	27.3857	26.4746	26.9271			1	2	6	6		3.18519		15	6
p21	31.1011	31.6133	22.8165	23.6426			2	0	10	4		1.25		3.66667
p21	32.4887	32.3887	25.7249	25.8722			3	2	10	0		3.21053		0.421053
							3	0	4	3		0		9.66667
bcl2	35.80179977	36.8877	25.9306	26.781			1	1	5	2		0.807692		5.30769
bcl2	31.9219	32.4875	22.7371	22.7491			1	1	2	0		1.46154		10.4
bcl2	32.0199	33.1467	22.8165	23.6426			7	0	1	0		5		0.733333
bcl2	32.9636	33.2359	25.7249	25.8722			5	2	3			3.4
							7		3

## Sheet: Supplementary Figure 1
Suppl. Fig. 1c-d (chromosome number)
DMSO	Reversine
40	38
39	37
40	41
40	37
40	41
40	39
40	40
40	38
40	40
40	40
40	42
40	40
40	39
39	39
40	40
40	39
39	41
40	39
40	39
40	40
40	40
43	39
39	42
40	38
40	39
40	40
40	42
41	40
40	37
40	38
40
40
40
40
40
40
40
40

## Sheet: Supplementary Figure 3
Suppl. Fig. 3b (number of organised structures/total ICMs embedded)			Suppl. Fig. 3c,e		Suppl. Fig. 3d,f
Diplpid-Diploid	Diploid-Aneuploid		same as Fig.1c (EPI)		same as Fig.1c (PE)
0.545455	0.5
0.555556	0.5
0.545455	0.344828

## Sheet: Supplementary Figure 4
Suppl. Fig. 4b,d		Suppl. Fig. 4c,e
same as Fig.1f (EPI)		same as Fig.1f (PE)

## Sheet: Supplementary Figure 5
Suppl. Fig. 5c (number of organised structures/total ICMs embedded)			Suppl. Fig. 5d-h (% non-red cells)
Diplpid-Diploid	Diploid-Aneuploid		Diploid-Diploid (EPI)	Diploid-Aneuploid (EPI)	Diploid-Diploid (PE)	Diploid-Aneuploid (PE)
0.75	0.75		16	0	78.4314	23.0769
0.666667	0.583333		100	0	100	59.3023
0.6	0.6		100	100	100	100
			33.3333	0	61.2903	0
			48.7805	73.0769	50	60.733
			100	94.9153	100	76.6839
			100	0	100	21.7949
			100	0	100	6.03448
			100	0	100	24.878
			100	100	51.8018	100
			100	0	100	49.2063
			0	0	100	8
			15.5172	7.14286	68.4783	64.7619
			60.4167	5.88235	100	27.6923
			0	0	100	0
			92	0	100	28
			0	100	23.2877	100
			28	0	95.6044	55.4455
			100	0	52.9032	0
			100	43.9024	60.6061	100
			100	0	47.7477	0
			100	100	68.3168	0
			100	100	50	53.0612
			100	0	75.2381	6.81818
			100	26.7857	21.3115	22.7848
			0	100	42.2222	62.5954
				47.9167		0
				0		0
				100		51.4563
				0		21.7647

[truncated: 5 more sheets: Supplementary Figure 6, Supplementary Figure 7, Supplementary Figure 8, Supplementary Figure 9, Supplementary Figure 10]
